# Supplementary material for: qPortal: A platform for data-driven biomedical research
Source: PLoS One. 2018 Jan 19;13(1):e0191603. doi: 10.1371/journal.pone.0191603 (PMC5774839; doi:10.1371/journal.pone.0191603)
Supplement: S2 File — Table (.xlsx) containing the sample identifiers of the 20 samples used, the experimental variables ethnicity, sex of the respective subjects, and information about technical replicates. (XLSX) [file pone.0191603.s002.xlsx]

## Sheet: Blatt1
Sample ID	Ethnicity	Sex	Note
NA19000	Japanese	male
NA19240	Yoruban	female	one technical replicate
NA18942	Japanese	female
NA18853	Yoruban	male
NA19774	Mexican-American	male
NA19779	Mexican-American	female
HG01840	Kinh Vietnamese	male
HG01600	Kinh Vietnamese	female
NA18635	Han Chinese	male
NA18550	Han Chinese	female
HG00119	British	male
HG00121	British	female
NA12144	Utahn	male
NA12044	Utahn	female
HG01148	Colombian	male
HG01131	Colombian	female
NA20524	Tuscan	male
NA20517	Tuscan	female
HG00640	Puerto Rican	male
HG00638	Puerto Rican	female
